# Supplementary material for: Suppression of flavivirus transmission from animal hosts to mosquitoes with a mosquito-delivered vaccine
Source: Nat Commun. 2022 Dec 16;13:7780. doi: 10.1038/s41467-022-35407-x (PMC9755785; doi:10.1038/s41467-022-35407-x)
Supplement: Supplementary file 4 — Source data [file 41467_2022_35407_MOESM4_ESM.xlsx]

## Sheet: Figure 1b-e
Figure 1b	CYV					CYV-ZIKV							Con.
	Nucleus		E protein				Nucleus			E protein				Nucleus			E protein
Merge					Merge							Merge
Figure 1c
Figure 1d
		CYV			CYV-ZIKV
	Time post infection (h)		Titer (Log10 FFU/ml )			Titer (Log10 FFU/ml )
	0	0	0	0	0	0	0
	24	7.5	7.2	7.7	7	6.5	7.2
	48	8.2	8.5	8.77	8	8.1	8.25
	72	9	9.2	9.17	8.77	8.3	8.6
	96	9.3	9	9.15	8.78	8.8	8.5
Figure 1e	C6/36					293T							BHK-21							Vero
	Nucleus		E protein				Nucleus			E protein				Nucleus			E protein				Nucleus			E protein
																			Merge
Merge					Merge							Merge

## Sheet: Figure 2a-k
Figure 2a	midgut
	days post infection	CYV			CYV-ZIKV			Con.
	3	3.62591	3.66203	3.13087	3.1262	3.13824	3.51684	0	0	0
	7	3.9751	3.87877	3.50679	3.47238	3.1864	3.62504	0	0	0
	12	4.16776	4.16475	3.58046	3.33842	3.33842	3.63702	0	0	0
	19	4.02477	3.93446	3.72604	3.57172	3.44228	3.71356	0	0	0
Figure 2b	Fat body
	days post infection	CYV			CYV-ZIKV			Con.
	3	1.88595	1.70534	1.5268	1.13789	1.05662	1.54643	0	0	0
	7	2.62348	2.59337	2.30781	1.70082	1.65867	1.98438	0	0	0
	12	3.98564	3.96156	3.70241	3.16985	3.14877	3.27322	0	0	0
	19	3.90285	3.86372	3.91593	3.02084	3.04492	3.50735	0	0	0
Figure 2c	leg
	days post infection	CYV			CYV-ZIKV			Con.
	3	2.88537	2.51849	2.29987	2.25773	2.30589	2.58886	0	0	0
	7	3.72675	3.23741	3.49496	2.64906	2.59789	2.79958	0	0	0
	12	4.5004	4.39532	4.09431	3.58978	3.64397	3.88329	0	0	0
	19	4.5305	4.52749	4.30172	3.61387	3.61687	4.18432	0	0	0
Figure 2d	Thorax
	days post infection	CYV			CYV-ZIKV			Con.
	3	2.6596	2.63251	2.28482	1.69179	1.75199	1.99583	0	0	0
	7	3.53108	3.15516	3.01331	2.69121	2.94218	2.49855	0	0	0
	12	4.4116	4.4116	4.2957	3.95704	3.96005	4.19636	0	0	0
	19	4.76982	4.81799	4.49438	4.71714	4.8797	4.48535	0	0	0
Figure 2e	Head
	days post infection	CYV			CYV-ZIKV			Con.
	3	2.70174	2.56033	2.28783	1.86798	2.23195	2.07711	0	0	0
	7	3.82459	4.06372	3.49195	2.90945	2.64961	3.0976	0	0	0
	12	4.24914	4.53803	4.29871	4.25807	4.54399	4.57566	0	0	0
	19	5.2891	5.04376	4.89776	4.94141	5.12033	4.78638	0	0	0
Figure 2f	Saliva	Titer (Log 10 TCID50/ml)
	days post infection	CYV			CYV-ZIKV			Con.
	7	4.8	4.9	4.5	3.5	4	3.9	0	0	0
	12	5.5	5.2	5	6.25	5.7	5.5	0	0	0
	19	5.8	5.6	5.375	6.75	6.8	6.5	0	0	0
Figure 2g	Venereal transmission				h	Transovarial transmission
	Con.	CYV	CYV-ZIKV			Con.	CYV	CYV-ZIKV
	0	1.29744	0			0	1.35213	0.616233
	0	0.652232	0			0	1.4842	0.617237
	0	0.56694	0.194666			0	1.51732	0.628275
	0	0.111381	0			0	1.55745	0.652357
	0	0	0			0	2.07058	0.665402
	0	0.498706	0			0	3.18502	0.679826
	0	0.034117	0			0	3.36564	0.716577
	0	0.971323	0			0	3.5001	0.722597
	0	4.13816	0			0	3.67608	0.727615
	0	0.80676	0			0	5.58323	0.742666
	0	0.90309	0			0	5.6053	0.773145
	0	0.316081	0			0	5.61634	0.775779
	0	1.17703	0			0	5.6324	0.776156
	0	0.636177	1.25329			0	5.63641	0.777786
	0	0.21323	2.01991			0	5.6418	0.782176
	0	2.07109	0.73652			0	5.65949	0.795221
	0	0.001003	0.337154			0	5.68156	0.805255
						0	5.68457	0.825951
						0	5.68558	0.825951
						0	5.698	0.841003
						0	5.79495	0.851413
						0	5.79495	0.956774
						0	5.84412	0.989887
						0	5.84412	1.00694
						0	5.86319	1.01297
						0	5.86921	1.03504
						0	5.89831	1.94077
Figure 2i	Titer (Log 10 TCID50/ml)
		CYV			CYV-ZIKV			Con.
	P1	5.5	5.75	5.5	6.25	6	6	0	0	0
	P2	5.375	5.5	5.125	6.25	6.25	6.375	0	0	0
	P3	5.626	5.75	5.25	5.875	5.5	6	0	0	0
	P4	5.75	5.625	5.5	6	6.25	6.375	0	0	0
	P5	5.625	5.375	5.75	6.125	6.25	6.375	0	0	0
Figure 2j
Figure 2k
	C6/36-28℃						293T-28℃								BHK-21-28℃								Vero-28℃								293T-37℃								BHK-21-37℃								Vero-37℃
		Nucleus		E protein				Nucleus				E protein				Nucleus				E protein				Nucleus				E protein				Nucleus				E protein				Nucleus				E protein				Nucleus
																														Merge
														Merge								Merge																Merge								Merge
Merge						Merge

## Sheet: Figure 3a-e
Figure 3a	survival rate %
	0 Gy	10 Gy	20 Gy	40 Gy
	100	98	98	85
	95	96	95	87
	90	93	89	86
Figure 3b	engorged rate %
	0 Gy	10 Gy	20 Gy	40 Gy
	89	90	83	79
	78	91	85	75
	84	86	82	73
Figure 3c	egg numbers per mosquito
	0 Gy	10 Gy	20 Gy	40 Gy
	64	48	39	1
	77	60	31	2
	65	59	32	1
	68	50	40	0
	75	55	38	0
	67	40	42	0
	66	48	47	1
	77	53	31	0
	71	57	32	0
	80	45	35	4
	82	42	46	1
	65	49	44	1
	63	51	47	0
	62	46	46	0
	55	52	45	3
Figure 3d	hatch rate %
	0 Gy	10 Gy	20 Gy	40 Gy
	81	38	23	0.8
	64	45	25	2
	70	35	20	3
	62	46	23	4
	68	37	28	6
	75	38	29	0
	65	39	21	0
	81	46	20	0
	74	49	23	3
	72	51	24	6
Figure 3e	Titer (Log 10 TCID50/ml)
	0 Gy	10 Gy	20 Gy	40 Gy
	6.5	6.5	5	6.5
	6	6.25	6.5	5.25
	6.2	6.3	5.5	5.5

## Sheet: Figure 4b,c,e-j
Figure 4b
	days post immunization	Con.				2x103 FFU				2x105 FFU				2x107 FFU
	0	1	1	1	1	1	1	1	1	1	1	1	1	1	1	1	1
	1	1.07345	1.03286	1.01786	1.01786	1.01351	0.976852	1.02367	1.01775	1.01183	0.97619	1.02817	1.05093	1.01778	1.03659	1.03659	1.02655
	2	1.1017	1.08451	1.04464	1.04464	1.04054	1.00926	1.10651	1.07101	1.05917	1.02381	1.06573	1.06018	1.04889	1.09756	1.04878	1.09292
	3	1.09604	1.02347	1.06696	1.06696	1.04955	1.02778	1.06509	1.04142	1.07692	1.04167	1.07042	1.06482	1.01333	1.12195	1.04878	1.0531
	4	1.11299	1.03286	1.0625	1.0625	1.06306	1	1.07692	1.02959	1.09468	1.03571	1.07512	1.0787	1.01778	1.11585	1.05488	1.0708
	5	1.13559	1.05634	1.08929	1.08929	1.07658	1.01852	1.10651	1.07692	1.10651	1.05357	1.09859	1.06482	1.00889	1.11585	1.07317	1.09735
	6	1.15254	1.07512	1.06696	1.06696	1.06306	1.04167	1.10059	1.08876	1.05325	1.04167	1.10798	1.06018	0.995556	1.10976	1.05488	1.10177
	7	1.14689	1.0939	1.10268	1.10268	1.09459	1.0463	1.09468	1.08876	1.08876	1.02976	1.14085	1.06944	1.03556	1.15854	1.08537	1.11504
Figure 4c
	weeks post immunization	Con.				2x103 FFU				2x105 FFU				2x107 FFU
	4	1.3	1.3	1.3	1.3	2.5463	2.41476	2.23686	2.50922	2.95718	2.7602	2.966	2.80488	3.16912	3.06505	3.12849	2.71379
	12	1.3	1.3	1.3	1.3	2.08448	1.57946	2.50922	1.3	3.30839	2.72984	1.60206	2.20496	3.39794	3.13322	3.22267	2.69667
	16	1.3	1.3	1.3	1.3	2.47728	1.3	1.3	1.3	2.60848	1.89179	2.51208	1.65321	2.94828	2.37874	2.59055	1.79897
Figure 4e
				Titer (Log 10 TCID50/ml)
		CYV-MR766 prME			Con.
	1 time	5.875	6.125	6.25	0	0	0
	2 times	6.5	6.75	6.625	0	0	0
	3 times	6.25	6.5	6.75	0	0	0
Figure 4f	weight change
	days post mosquito bites	Con.						1 time
	0	1	1	1	1	1		1	1	1	1	1	1
	1	0.967742	0.984925	0.936937	0.98062	0.984674		1.01509	1.02371	0.98556	0.985	1	1.01905
	2	1.01613	1.03015	0.977477	1.00775	1		0.981132	0.98419	0.974729	1	0.975845	1.02857
	3	1.00538	1.01507	0.959459	0.996124	0.996169		1.02264	1.01186	0.99278	0.985	0.980676	0.971429
	4	1.01075	1.0402	0.986486	1.00775	0.988506		1.03019	1.00791	0.98917	0.99	0.985507	0.995238
	5	1.03763	1.02513	0.977477	1.01938	1.00766		1.03396	1.01976	0.99639	0.975	0.975845	1
	6	1.02688	1.03518	0.990991	1.03876	1.03831		1.04151	1	0.98556	0.98	0.995169	1
	7	1.04839	1.03518	0.990991	1.03488	1.02682		1.03774	1	0.981949	1	1	1.00952
Figure 4g	weight change
	days post mosquito bites	Con.						2 times
	0	1	1	1	1	1		1	1	1	1	1	1
	1	0.967742	0.984925	0.936937	0.98062	0.984674		0.986301	1.01622	1.0202	0.99177	0.99177	0.991803
	2	1.01613	1.03015	0.977477	1.00775	1		1.00913	1.07568	1.07071	1.00823	1.01235	1.01229
	3	1.00538	1.01507	0.959459	0.996124	0.996169		0.949772	0.994595	1.03535	0.99177	0.975309	1
	4	1.01075	1.0402	0.986486	1.00775	0.988506		0.954338	0.962162	1.0101	0.987654	0.979424	0.987705
	5	1.03763	1.02513	0.977477	1.01938	1.00766		0.954338	0.967568	1.0202	1	0.983539	1.0041
	6	1.02688	1.03518	0.990991	1.03876	1.03831		0.936073	1.02703	1.0101	1.04115	0.995885	1.02049
	7	1.04839	1.03518	0.990991	1.03488	1.02682		0.954338	1.00541	1.03535	1.00412	1.03292	1.01639
	8	1.05914	1.0402	1.0045	1.03101	1.04215		0.986301	1.01622	1.05051	1.00412	1.03292	1.0082
	9	1.05914	1.0402	1.01802	1.05426	1.03831		0.958904	1.01081	1.05051	1.02058	1.01235	1.0082
	10	1.08065	1.01507	1.02703	1.07364	1.05364		0.96347	1.05946	1.05556	1.02469	0.987654	1.0082
	11	1.04301	1.00503	0.981982	1.0814	1.03831		0.968037	1.03784	1.03535	1.00412	1.00823	0.987705
	12	1.04301	1.01507	0.995495	1.09302	1.05747		0.972603	1.03243	1.04546	1.00823	1.02469	1.0082
	13	1.06452	1.0201	0.995495	1.08915	1.04981		0.981735	1.04324	1.05051	1.01235	1.03704	1.0041
	14	1.07527	1.02513	0.986486	1.08527	1.04598		0.977169	1.04865	1.05051	1.02058	1.04115	1.0082
Figure 4h	weight change
	days post mosquito bites	Con.						3 times
	0	1	1	1	1	1		1	1	1	1	1	1
	1	0.967742	0.984925	0.936937	0.98062	0.984674		0.992126	1.00803	0.984788	0.945545	0.966184	0.981481
	2	1.01613	1.03015	0.977477	1.00775	1		0.992126	1.04016	0.992794	0.970297	1.00483	1.00926
	3	1.00538	1.01507	0.959459	0.996124	0.996169		0.988189	1.01205	0.956765	0.950495	0.995169	0.976852
	4	1.01075	1.0402	0.986486	1.00775	0.988506		0.992126	1.02008	0.996797	0.980198	0.990338	0.99537
	5	1.03763	1.02513	0.977477	1.01938	1.00766		1.00787	1.04016	1.0008	1.0099	1	1.03241
	6	1.02688	1.03518	0.990991	1.03876	1.03831		1.01181	1.04418	1.01281	1.05445	1.02899	1.06018
	7	1.04839	1.03518	0.990991	1.03488	1.02682		1.01181	1.04418	1.00881	1.0396	1.01449	1
	8	1.05914	1.0402	1.0045	1.03101	1.04215		1	1.04418	1.0048	0.99505	1.02415	0.99537
	9	1.05914	1.0402	1.01802	1.05426	1.03831		1	1.05622	1.0008	1.0099	1.00483	1.00463
	10	1.08065	1.01507	1.02703	1.07364	1.05364		0.988189	1.08835	1.02082	1.03465	1.02415	1.02778
	11	1.04301	1.00503	0.981982	1.0814	1.03831		1.01968	1.05221	1.0048	1	1.00483	1.02778
	12	1.04301	1.01507	0.995495	1.09302	1.05747		1.00787	1.06827	1.00881	1.0099	1.01932	1.00926
	13	1.06452	1.0201	0.995495	1.08915	1.04981		1.00394	1.06426	1.0048	1	1.00483	0.990741
	14	1.07527	1.02513	0.986486	1.08527	1.04598		0.988189	1.04819	1.01681	1.0099	0.966184	1.01389
	15	1.08065	1.01507	0.995495	1.09302	1.03448		1.00394	1.05221	1.02482	1	0.990338	1.00926
	16	1.06989	1.03015	0.959459	1.0969	1.05364		1.01575	1.06827	1.03283	1.0099	1.00483	1.03241
	17	1.08602	1.03518	1	1.08915	1.04598		1.0315	1.08032	1.03283	1.04455	1.01932	1.03704
	18	1.07527	1.02513	1.01351	1.10078	1.04981		1.04331	1.08032	1.03683	1.05445	0.995169	1.02315
	19	1.06989	1.03015	1.01802	1.0969	1.05364		1.04331	1.06426	1.05284	1.02475	1.00193	1.04167
	20	1.0914	1.04523	1.00901	1.10465	1.05747		1.05512	1.08032	1.05685	1.0297	0.985507	1.05093
	21	1.09677	1.0402	1.01351	1.04651	1.0613		1.05906	1.05221	1.05685	1.03465	1.01449	1.0463
Figure 4i	FRNT50
		Con.						1 time						2 times						3 times
	MR766	1.3	1.3	1.3	1.3	1.3		1.77071	1.3	1.3	1.3	1.3	1.3	1.72646	1.64508	1.66553	3.6745	2.43573	2.89367	2.29226	2.13033	2.40824	1.72428	2.02531	2.31387
	Natal-RGN	1.3	1.3	1.3	1.3	1.3		1.3	1.3	1.3	1.3	1.3	1.3	1.66972	1.3	1.3	3.42154	2.32304	2.39504	1.82607	1.77815	1.50515	2.0086	1.85126	1.88649
Figure 4j	FRNT50 (Log 10)
	20 mosquitoes					10 mosquitoes					3 mosquitoes					0 mosquito
	1.79811	2.11051	2.30634	1.84485	2.33631	2.79309	2.24257	2.48682	2.76239	3.09969	1.3	2.47385	2.44969	1.3	1.3	1.3	1.3	1.3	1.3	1.3

## Sheet: Figure 5b-p
Figure 5b	Titer (Log 10 TCID50/ml)
		CYV-ZIKV			Con.
	1 st	6.5	6.625	6.25	0	0	0
	2 nd	6.5	6.75	6.5	0	0	0
	3 rd	6.75	6.5	6.75	0	0	0
Figure 5c	Titer (Log 10 TCID50/ml)
		CYV-ZIKV			Con.
	1 st	6	6.625	6.25	0	0	0
	2 nd	6.5	6.375	6.75	0	0	0
	3 rd	6	6.5	6.125	0	0	0
Figure 5d	Titer (Log 10 TCID50/ml)
		CYV-ZIKV			Con.
	1 st	6.75	6.625	6.25	0	0	0
	2 nd	6.5	6.25	6.725	0	0	0
	3 rd	6.25	6.875	6.5	0	0	0
Figure 5e	FRNT50 (Log 10)			Figure 5f	percent survival				Figure 5g	weight change											Figure 5h	Relative viral RNA (Log 10)
	MR766	Con.			Days post challenge	Con.	CYV-ZIKV			Days post challenge	Con.				CYV-ZIKV							Days post challenge	Con.				CYV-ZIKV
	2.26906	1.3			0					0	1.04615	1.0237	0.989011	1.01207	1	1.02273	1.01382	1.01902	1			1	1.57649	1.54438	2.08423	1.86793	0	0	0	0	0
	2.75035	1.3			1					1	1.03846	1.0237	0.952381	0.993026	0.994949	1.02273	1.01382	1.01902	1			3	5.56313	4.63094	5.05138	4.93562	0.304141	1.93171	1.49522	0.953567	0.834601
	2.90839	1.3			2					2	0.934615	0.962085	0.937729	0.938931	0.994949	1.00954	1.00922	1.00898	0.993832			5	3.8593	3.86232	4.08608	3.86495	-0.97925	2.03563	2.03607	0.742576	0
	3.09968	1.3			3					3	0.865385	0.900474	0.868132	0.885683	0.989899	1.03182	0.967742	0.992145	0.975648			7					-0.63909	0.593129	0.992496	0	0
	2.84757				4	1				4	0.792308	0.810427	0.787546	0.812891	0.969697	1.01818	0.963134	0.974581	0.973027			10					0	0	0	0	0
					5	1				5	0.730769	0.734597		0.735283	0.939394	1.02273	0.953917	0.952731	0.968331			12					0	0	0	0	0
					5	1				6					0.974747	1.02273	0.982488	0.966342	0.968331			14					0	0	0	0	0
					5	1				7					0.974747	1.02273	0.982488	0.983401	0.970393
					6					8					0.989899	1.01364	0.97235	0.982671	0.983862
					7					9					1.0303	1.02273	0.990783	0.998433	0.990935
					8					10					1.05051	1.03182	1	1.01258	0.994594
					9					11					1.03535	1.04091	0.995392	1.01902	1.0249
					10					12					1.01515	1.02727	1.01843	1.01902	1.02885
					11					13					1.03535	1.04546	1.03687	1.02148	1.03604
					12					14					1.04546	1.06818	1.02074	1.05305	1.02955
					13
					14		0
					14		0
					14		0
					14		0
					14		0
Figure 5i	FRNT50 (Log 10)			Figure 5j	percent survival				Figure 5k	weight change															Figure 5l	Relative viral RNA (Log 10)
	Natal-RGN	Con.			Days post challenge	Con.	CYV-ZIKV			Days post challenge	Con.						CYV-ZIKV									days post challenge	Con.						CYV-ZIKV
	2.22309	1.3			0					0	1	1	1	1	1	1	1	1	1	1	1	1				1	4.1783	4.23399	3.02435	2.95612	3.43475	3.32387	1.62657	0.541854	0	0.232797	0.920148	2.19852
	1.78373	1.3			1					1	1.01227	1.0131	1.03195	0.981308	1.00917	1.00848	0.972222	1.01792	1.03249	0.995652	0.987654	1.02128				3	4.32781	3.78696	3.80602	3.20748	3.44679	2.91096	2.57581	2.20053	0	2.08062	1.7229	2.01756
	1.83219	1.3			2					2	0.96319	0.947598	0.990415	0.976636	0.981651	0.987288	0.972222	1.00358	0.981949	1.02174	0.975309	0.987234				5	3.1864	3.06448	3.58677	3.84415	3.22504	3.35347	3.02535	2.17444	1.45197	2.41878	1.39778	2.53016
	2.0115	1.3			3					3	0.947853	0.956332	1.0032	0.995327	0.972477	0.987288	0.951389	0.97491	0.974729	1.04348	0.99177	1.01702				7		2.06908	1.96372	1.49311	1.4309	2.09718	1.21014	0.715448	1.08421	1.14893	0.545868	1.0817
	1.95432	1.3			4					4	0.929448	0.934498	0.961661	0.995327	0.949541	0.978814	0.951389	0.967742	0.960289	1.01739	1.01646	1.01277				9			1.63719				0.527806	1.01648	0.620122	0.83285	1.89047	0.529813
	1.88839	1.3			5					5	0.923313	0.855895	0.955272	0.892523	0.912844	0.940678	0.951389	0.949821	0.938628	1.01739	1.00412	0.987234				11			1.49311				0.226512	0.836863	0.462583	0.12121	0.389332	0.529813
					6					6	0.861963	0.825328	0.888179	0.878505	0.885321	0.90678	0.944444	0.971326	0.938628	1.01739	0.99177	1.00425				14			1.4309				0.329126	0.875997	0.310061	0.743042	0.749565	0
					7	1				7	0.861963	0.772926	0.840256	0.808411	0.821101	0.822034	0.934028	0.982079	0.935018	1.01304	0.987654	0.978723
					8	1				8	0.794479		0.801917		0.793578		0.916667	0.992832	0.938628	1.02609	0.995885	0.987234
					8	1				9	0.806748		0.821086				0.940972	0.982079	0.942238	1.04783	1.01646	0.961702
					9	1				10			0.821086				0.954861	1.01434	0.981949	1.03478	1.07	0.961702
					10	1				11			0.830671				0.944444	0.992832	0.974729	1.01739	1.08	0.978723
					11					12			0.821086				0.902778	0.992832	0.974729	1.0087	1.09	0.914894
					12					13			0.830671				0.909722	0.985663	0.98556	1.04348	1.1	0.93617
					13					14			0.833866				0.916667	0.97491	0.978339	1.06087	1.12	0.987234
					14	0	0
					14		0
					14		0
					14		0
					14		0
					14		0
Figure 5m	FRNT50 (Log 10)			Figure 5n	percent survival				Figure 5O	weight change														Figure 5p	Relative viral RNA (Log 10)
	GZ01	Con.			Days post challenge	Con.	CYV-ZIKV			days post challenge	Con.						CYV-ZIKV								days post challenge	Con.						CYV-ZIKV
	1.79239	1.3			0					0	1	1	1	1	1	1	1	1	1	1	1	1			1	1.97068	1.86501	2.15381	2.20468	2.04831	1.94823	-0.03267	0.674668	0.33435	0.461905	1.46009	0.684092
	1.83885	1.3			1					1	1.01897	1.08569	0.986207	0.992556	0.980865	1.04584	0.956656	1.00809	0.951049	0.983264	0.978417	0.974673			3	3.46185	2.43584	2.37536	2.2737	2.47254	2.57484	1.78363	2.48199	2.50306	1.88298	2.70803	2.17351
	2.33445	1.3			2					2	0.948509	1.04957	0.91954	0.980149	0.924832	1.0288	0.897833	1.01078	0.944056	0.962343	0.953237	0.963905			5	3.78489	3.55967	3.84704	3.35639	3.7458	3.6483	1.40374	2.76799	2.52414	2.92482	2.60542	2.23863
	2.76193	1.3			3					3	0.932249	1	0.901149	0.967742	0.914763	0.984935	0.869969	1.01887	0.916084	0.937238	0.928058	0.944298			7	2.30288	2.11287	2.5965	2.20564	2.10738	2.52073	-0.1185	1.26709	1.21453	1.62623	1.62209	1.05943
	2.24055	1.3			4					4	0.894309	0.989745	0.866667	0.952854	0.893628	0.960584	0.866873	0.97035	0.891608	0.941423	0.899281	0.93275			9							0.601069	1.01281	0.951508	0.845	1.26215	0.993947
	2.40824	1.3			5					5	0.867209	0.963756	0.836782	0.898263	0.854501	0.8948	0.826625	0.959569	0.874126	0.92887	0.913669	0.924854
					6					6	0.813008	0.884851	0.790805	0.848635	0.805565	0.836419	0.77709	0.902965	0.863636	0.878661	0.917266	0.912583
					7	1				7	0.731707	0.808456	0.749425	0.791563	0.759287	0.7923	0.767802	0.916442	0.891608	0.870293	0.888489	0.883704
					7	1				8							0.79257	0.946092	0.898601	0.899582	0.913669	0.902769
					7	1				9							0.804954	0.981132	0.877622	0.899582	0.917266	0.903845
					8	1				10							0.809474	0.997305	0.891608	0.924686	0.92446	0.9136
					8	1				11							0.89474	0.997305	0.91608	0.94686	0.964542	0.931682
					8	1				12							0.947504	0.997305	0.960848	0.94686	0.964542	0.953408
					9					13							0.947504	0.997305	0.960848	0.9686	0.964542	0.965704
					14		0			14							0.947504	0.997305	0.986735	0.9686	0.978567	0.965704
					14		0
					14		0
					14		0
					14		0
					14		0

## Sheet: Figure 6b-f
Figure 6b
	Titer (Log 10 TCID50/ml)
		CYV-ZIKV			Con.
	1 time	6.375	6.625	6.125	0	0	0
	2 times	6.5	6.5	6.75	0	0	0
	3 times	6.25	6.5	6.875	0	0	0
Figure 6c	FRNT50 (Log 10)
	CYV-ZIKV	Con.
	2.88576	1.3
	2.72666	1.3
	2.74184	1.3
	2.29013	1.3
	2.1389	1.3
Figure 6d	weight change
	days post challenge	CYV-ZIKV					Con.
	0	1	1	1	1	1	1	1	1	1	1
	1	1.00791	0.985437	1	0.994872	0.958042	0.977346	0.973244	0.983425	0.976791	0.984305
	2	0.996047	0.995146	1.00481	0.984615	0.968531	0.944984	0.976689	0.872928	0.893799	0.955325
	3	0.988142	0.966019	0.956731	0.974359	0.972028	0.919094	0.959799	0.856077	0.855739	0.930369
Figure 6e	Titer (Log 10 FFU/ml)
	CYV-ZIKV	Con.
	2	4.49
	0	4.23
	0	3
	0	5.1
	0	4.56
Figure 6f	Relative viral RNA (Log 10)
	525#	526#	528#	531#	527#	565#	568#	553#	567#	552#
	0.817296	0.728493	0	1.18756	1.17	2.94859	4.18733	0.246845	4.12747	5.09736
	0.50573	0.922657	0	0.85643	1.16499	3.64246	0.10536	4.72918	4.01006	4.92728
	0.030103	4.10003	0.740534	1.04457	0	4.13916	3.76137	4.27162	4.98297	4.7271
	0.273937	1.30948	0.835358	0.718458	0.410404	0.237814	3.74632	-0.90819	5.11542	0
	3.03288	0.29802	1.13338	0.306047	0.738527	4.70359	3.90737	4.98598	4.32522	4.75569
	0.723977	0	1.03404	0	1.30145	4.51244	0.508741	5.09586	5.07479	4.64281
	3.07687	0.222762	2.15757	0	0.418432	4.73972	3.945	4.93932	5.06575	5.02963
	1.06414	1.05762	1.6376	0	0	4.33935	3.95252	4.74516	5.18316	4.97846
	1.08521	0	0.854925	1.93863	0	3.35949	0.734513	5.10188	5.05221	5.1681
	0.728493	0	1.44946	0.70742	0	4.85561	0.183628	4.87611	4.80536	4.87611
	0	0	0	0	0	0.650225	4.55458	4.55852	5.08231	5.2825
	0	0	0	0	0	4.77584	0.04909	5.13198	5.16058	4.83848
					0	-0.57555	5.05522	5.12596	4.85052	-0.33472

## Sheet: Supplementary figure 1a-c
Supplementary Fig. 1a	Titer (Log 10 FFU/ml)
	CYV-ZIKV	Con.
	3.15	0
	5.13	0
	4.3	0
	0	0
	0	0
	5.1	0
	3.2	0
	4.4	0
	4.2	0
	0	0
	4.1	0
	4.15	0
Supplementary Fig. 1b	transmission rate %
	CYV-ZIKV	Con.
	70	0
	76	0
	77	0
Supplementary Fig. 1c	percent survival
	Days post infection	Con.	CYV-ZIKV
	21	0	0
	21	0	0
	21	0	0
	21	0	0
	21	0	0
	21	0	0
	21	0	0
	21	0	0
	21	0	0
	21	0	0
	21	0	0
	21	0	0
	21	0	0
	21	0	0
	21	0	0
	21	0	0
	21	0	0
	21	0	0
	21	0	0
	21	0	0
	21	0	0
	21	0	0
	21	0	0
	21	0	0
	21	0	0
	21	0	0
	21	0	0
	21	0	0
	21	0	0
	21	0	0
	21	0	0
	21	0	0
	21	0	0
	21	0	0
	21	0	0
	21	0	0
	21	0	0
	21	0	0
	21	0	1
	21	0	1
	18	1	1
	18	1	1
	18	1
	15	1	1
	15		1
	15	1	1
	15	1
	12
	12	1	1
	12		1
	12		1
	9	1
	8		1
	7	1	1
	6
	6		1
	5
	5	1
	3	1	1
	2	1	1
	2	1

## Sheet: Supplementary figure 2a-c
	Relative viral RNA (Log 10)							Titer (Log 10 FFU/ml)				transmission rate %
Supplementary Fig. 2a	CYV		CYV-ZIKV				Supplementary Fig. 2b	CYV-ZIKV			Supplementary Fig. 2c	CYV-ZIKV
	Aedes aegypti	Aedes albopictus	Aedes aegypti	Aedes albopictus				Aedes aegypti	Aedes albopictus			Aedes aegypti	Aedes albopictus
	5.3774	6.12696	2.31893	5.89718				3.65	2			76	30
	0.395353	5.65334	5.27906	5.95136				5	1			70	28
	4.13314	6.32263	3.59329	4.74022				4.3	2.1			81	35
	4.06892	3.43676	4.28265	6.76113				0	2
	4.968	3.3304	2.24167	6.67183				2.3	1
	0.443518	5.846	3.216	5.84701				4.8	3.3
	4.45524	5.97243	3.28825	5.10748				3.1	0
	0.418432	6.23132	4.31777	5.88915				4.6	0
	4.31777	6.52633	1.37972	3.93547				4.2	0
	4.65392	6.37582	3.38257	5.98448				2.5	0
	2.6601	4.0328	3.59631	5.86206				4.1	0
	3.99367	6.80227	3.20396	5.88915				0	0
		4.16324		5.62224				4.7	0
		3.65551		5.58009				3.74	0
		6.36779		4.81247				3.9	0
								0	0
								0	0

## Sheet: Supplementary figure 3
Supplementary Fig. 3
	Relative viral RNA (Log 10)
	Con.	CYV	CYV-ZIKV
	6.3999	5.91223	4.35691
	5.66237	5.31619	1.09976
	6.29755	5.48376	6.17814
	7.06216	5.57106	5.37439
	6.29052	5.4366	4.21265
	6.55543	5.55802	4.15341
	6.64273	5.83998	4.06277
	6.63169	6.06575	4.31777
	6.60761	5.67141	4.7204
	6.69691	6.34571	3.8933
	6.09084

## Sheet: Supplementary figure 4a-c
Supplementary Fig. 4a	MR766	FRNT50 (Log 10)
	Months	Con.				2 times				3 times
	1	1.3	1.3	1.3	1.3	2.54754	2.59824	2.27378	2.50788	2.8052	2.63056	2.85923	2.67233
	2	1.3	1.3	1.3	1.3	2.671	2.45634	2.63563	2.45015	2.4576	2.40162	3.10575	2.57151
	5	1.3	1.3	1.3	1.3	2.58813	2.18756	2.44069	2.46334	2.11385	2.20586	2.60432	2.18717
Supplementary Fig. 4b	Natal-RGN		FRNT50 (Log 10)
	Months	Con.				2 times				3 times
	1	1.3	1.3	1.3	1.3	2.34497	2.4742	2.27945	2.6037	2.42989	2.16324	2.22562	2.99705
	2	1.3	1.3	1.3	1.3	2.06554	2.19307	2.06542	2.48255	1.73783	2.32043	2.39746	1.3
	5	1.3	1.3	1.3	1.3	2.65566	2.4004	2.66216	2.00892	1.5228	2.09504	1.3	2.04585
Supplementary Fig. 4c	GZ01		FRNT50 (Log 10)
	Months	Con.				2 times				3 times
	1	1.3	1.3	1.3	1.3	2.39005	2.65776	2.33697	2.27968	2.40798	2.19576	2.4748	2.24927
	2	1.3	1.3	1.3	1.3	2.29601	2.54003	1.8686	2.0985	1.3	2.58651	2.75773	1.3
	5	1.3	1.3	1.3	1.3	2.82504	2.4004	2.70498	2.23395	1.3	2.17499	1.42068	2.31926

[truncated: 6 more sheets: Supplementary figure 5a-f, Supplementary figure 6a-c, Supplementary figure 7, Supplementary figure 8a-c, Supplementary figure 9, Supplementary figure 10a,b]
